# Supplementary material for: The Spatial Distribution of Crimean–Congo Haemorrhagic Fever and Its Potential Vectors in Europe and Beyond
Source: Insects. 2023 Sep 17;14(9):771. doi: 10.3390/insects14090771 (PMC10532370; doi:10.3390/insects14090771)
Supplement: Supplementary file 1 [file insects-14-00771-s001.zip]

Archive with 1 entries (1 files):
- insects-2584735-supplementary.pdf
